# Supplementary material for: Ets1 Promotes the Differentiation of Post-Selected iNKT Cells through Regulation of the Expression of Vα14Jα18 T Cell Receptor and PLZF
Source: Int J Mol Sci. 2021 Nov 11;22(22):12199. doi: 10.3390/ijms222212199 (PMC8621504; doi:10.3390/ijms222212199)
Supplement: Supplementary file 1 [file ijms-22-12199-s001.zip]

Archive with 1 entries (1 files):
- ijms-1405796-supplementary.pptx
